# Supplementary material for: Exploring Blood Cell Count-Derived Ratios as Practical Diagnostic Tools for Scabies in Vulnerable Populations
Source: J Pers Med. 2024 Mar 30;14(4):373. doi: 10.3390/jpm14040373 (PMC11050978; doi:10.3390/jpm14040373)
Supplement: Supplementary file 1 [file jpm-14-00373-s001.zip]

Archive with 1 entries (1 files):
- jpm-2894561-supplementary.pdf
